# Supplementary material for: First Trimester Maternal Plasma Aberrant miRNA Expression Associated with Spontaneous Preterm Birth
Source: Int J Mol Sci. 2022 Nov 29;23(23):14972. doi: 10.3390/ijms232314972 (PMC9735892; doi:10.3390/ijms232314972)
Supplement: Supplementary file 1 [file ijms-23-14972-s001.zip]

Archive with 1 entries (1 files):
- ijms-2035128-supplementary.pdf
